# Supplementary material for: The Eyelid Angiosarcoma: A Systematic Review of Characteristics and Clinical Course
Source: J Clin Med. 2022 Jul 20;11(14):4204. doi: 10.3390/jcm11144204 (PMC9320659; doi:10.3390/jcm11144204)
Supplement: Supplementary file 1 [file jcm-11-04204-s001.zip]

Archive with 3 entries (3 files):
- Supplementary Figures S1 and S2.pdf
- Supplementary Table S1.pdf
- Supplementary Table S2.pdf
